# Supplementary material for: Genotypic and phenotypic diversity of Mycobacterium tuberculosis complex genotypes prevalent in West Africa
Source: PLoS One. 2021 Aug 26;16(8):e0255433. doi: 10.1371/journal.pone.0255433 (PMC8389432; doi:10.1371/journal.pone.0255433)
Supplement: S1 Table — (XLSX) [file pone.0255433.s001.xlsx]

## Sheet: Sheet1
Isolate ID(TBNM)	Sub-lineage	G-Numbers	Accessions
1036	Cameroon	G32779	SRR11444312
1034	Cameroon	G33068	SRR11444325
1327	Cameroon	G32758	SRR11444370
1307	Cameroon	G32869	SRR11444373
1346	Cameroon	G26784	SRR11444368
1175	Cameroon	G08638	ERR502518
1030	Cameroon	G08742	ERR751346
1979	Ghana	G33007	SRR11444260
2070	Ghana	G26797	SRR11444249
1800	Ghana	G33002	SRR11444288
1608	Ghana	G32790	SRR11444335
1448	Ghana	G32780	SRR11444352
3742	Ghana	G26768	SRR11444040
1421	L5.1	G08700	ERR751300
1786	L5.1	G08712	ERR751312
1010	L5.2	G08729	ERR751333
2910	L5.2	G08475	ERR1082124
1404	L5.2	G08669	ERR702416
2541	L5.3	G08482	ERR1082131
1186	L5.3	G08665	ERR702412
2196	L5.3	G08711	ERR751311
1984	L5.4	G08720	ERR751322
2384	L5.4	G08490	ERR1082139
2297	L5.4	G08731	ERR751335
1144	L5.5	G08637	ERR502517
1313	L5.5	G08671	ERR702418
1821	L6.1	G08481	ERR1082130
2016	L6.1	G08694	ERR751294
1280	L6.1	G08492	ERR1082141
1082	L6.2	G08678	ERR702425
1957	L6.2	G08697	ERR751297
1102	L6.2	G08634	ERR502514
1283	L6.2	G08646	ERR502527
1434	L6.3	G08650	ERR502533
1289	L6.3	G08647	ERR502528
2150	L6.3	G08709	ERR751309
