# Supplementary material for: Genotypic and phenotypic diversity of Mycobacterium tuberculosis complex genotypes prevalent in West Africa
Source: PLoS One. 2021 Aug 26;16(8):e0255433. doi: 10.1371/journal.pone.0255433 (PMC8389432; doi:10.1371/journal.pone.0255433)
Supplement: S2 Table — (XLSX) [file pone.0255433.s002.xlsx]

## Sheet: Sheet1
Table S1: List of genes analysed per assay
Gene name	Assay	Description
mrsA	Urease	PROBABLE PHOSPHO-SUGAR MUTASE / MRSA PROTEIN HOMOLOG
Rv1395	Urease	TRANSCRIPTIONAL REGULATORY PROTEIN
Rv2929	Urease	HYPOTHETICAL PROTEIN
ureA	Urease	Urease gamma subunit ureA (Urea amidohydrolase)
ureB	Urease	Urease beta subunit ureB
ureC	Urease	Urease alpha subunit ureC (Urea amidohydrolase)
ureD	Urease	Probable urease accessory protein ureD
ureF	Urease	Urease accessory protein uref
ureG	Urease	Urease accessory protein ureG
ahpC	TCH	ALKYL HYDROPEROXIDE REDUCTASE C PROTEIN AHPC (ALKYL HYDROPEROXIDASE C)
ahpE	TCH	Probable peroxiredoxin AhpE
bcpB	TCH	Probable peroxidoxin BcpB
furA	TCH	FERRIC UPTAKE REGULATION PROTEIN FURA (FUR)
katG	TCH	CATALASE-PEROXIDASE-PEROXYNITRITASE T KATG
Rv1907c	TCH	HYPOTHETICAL PROTEIN
sigB	TCH	RNA POLYMERASE SIGMA FACTOR SIGB
narG	Nitric oxide	PROBABLE RESPIRATORY NITRATE REDUCTASE (ALPHA CHAIN) NARG
narH	Nitric oxide	PROBABLE RESPIRATORY NITRATE REDUCTASE (BETA CHAIN) NARH
narI	Nitric oxide	PROBABLE RESPIRATORY NITRATE REDUCTASE (GAMMA CHAIN) NARI
narJ	Nitric oxide	PROBABLE RESPIRATORY NITRATE REDUCTASE (DELTA CHAIN) NARJ
narK1	Nitric oxide	PROBABLE NITRITE EXTRUSION PROTEIN 1 NARK1 (NITRITE FACILITATOR 1)
narK2	Nitric oxide	POSSIBLE NITRATE/NITRITE TRANSPORTER NARK2
narK3	Nitric oxide	PROBABLE INTEGRAL MEMBRANE NITRITE EXTRUSION PROTEIN NARK3 (NITRITE FACILITATOR)
narL	Nitric oxide	POSSIBLE NITRATE/NITRITE RESPONSE TRANSCRIPTIONAL REGULATORY PROTEIN NARL
narU	Nitric oxide	PROBABLE INTEGRAL MEMBRANE NITRITE EXTRUSION PROTEIN NARU (NITRITE FACILITATOR)
narX	Nitric oxide	PROBABLE NITRATE REDUCTASE NARX
nirB	Nitric oxide	PROBABLE NITRITE REDUCTASE [NAD(P)H] LARGE SUBUNIT [FAD FLAVOPROTEIN] NIRB
nirD	Nitric oxide	PROBABLE NITRITE REDUCTASE [NAD(P)H] SMALL SUBUNIT NIRD
Rv0890c	Nitric oxide	PROBABLE TRANSCRIPTIONAL REGULATORY PROTEIN (PROBABLY LUXR-FAMILY)
Rv1869c	Nitric oxide	Probable reductase
Rv2994	Nitric oxide	PROBABLE CONSERVED INTEGRAL MEMBRANE PROTEIN
sirA	Nitric oxide	Ferredoxin-dependent sulfite reductase SirA
cfp29	Growth rate	29 KDa ANTIGEN CFP29
engA	Growth rate	PROBABLE GTP-BINDING PROTEIN ENGA
era	Growth rate	PROBABLE GTP-BINDING PROTEIN ERA
ftsE	Growth rate	PUTATIVE CELL DIVISION ATP-BINDING PROTEIN FTSE (SEPTATION COMPONENT-TRANSPORT ATP-BINDING PROTEIN ABC TRANSPORTER)
ftsX	Growth rate	PUTATIVE CELL DIVISION PROTEIN FTSX (SEPTATION COMPONENT-TRANSPORT INTEGRAL MEMBRANE PROTEIN ABC TRANSPORTER)
hmp	Growth rate	POSSIBLE HEMOGLOBINE-RELATED PROTEIN HMP. Possible ketosteroid-9-alpha-hydroxylase.
mbtA	Growth rate	BIFUNCTIONAL ENZYME MBTA: SALICYL-AMP LIGASE (SAL-AMP LIGASE) + SALICYL-S-ArCP SYNTHETASE
mtrA	Growth rate	TWO COMPONENT SENSORY TRANSDUCTION TRANSCRIPTIONAL REGULATORY PROTEIN MTRA
phoP	Growth rate	POSSIBLE TWO COMPONENT SYSTEM RESPONSE TRANSCRIPTIONAL POSITIVE REGULATOR PHOP
pirG	Growth rate	EXPORTED REPETITIVE PROTEIN PRECURSOR PIRG (CELL SURFACE PROTEIN) (EXP53)
pknB	Growth rate	TRANSMEMBRANE SERINE/THREONINE-PROTEIN KINASE B PKNB (PROTEIN KINASE B) (STPK B)
prrA	Growth rate	TWO COMPONENT RESPONSE TRANSCRIPTIONAL REGULATORY PROTEIN PRRA
prrB	Growth rate	TWO COMPONENT SENSOR HISTIDINE KINASE PRRB
pstP	Growth rate	PHOSPHOSERINE/THREONINE PHOSPHATASE PSTP
rpfA	Growth rate	POSSIBLE RESUSCITATION-PROMOTING FACTOR RPFA
rpfB	Growth rate	Probable resuscitation-promoting factor rpfB
rpfC	Growth rate	PROBABLE RESUSCITATION-PROMOTING FACTOR RPFC
rpfD	Growth rate	PROBABLE RESUSCITATION-PROMOTING FACTOR RPFD
rpfE	Growth rate	PROBABLE RESUSCITATION-PROMOTING FACTOR RPFE
Rv1991c	Growth rate	Conserved protein. Toxin, part of toxin-antitoxin (TA) operon with Rv1991A.
suhB	Growth rate	POSSIBLE EXTRAGENIC SUPPRESSOR PROTEIN SUHB
whiB3	Growth rate	TRANSCRIPTIONAL REGULATORY PROTEIN WHIB-LIKE WHIB3
